# Supplementary material for: BRAF Modulates the Interplay Between Cell–Cell and Cell–Extracellular Matrix Adhesions in PECAM-1-Mediated Mechanotransduction
Source: Int J Mol Sci. 2024 Oct 18;25(20):11234. doi: 10.3390/ijms252011234 (PMC11508702; doi:10.3390/ijms252011234)
Supplement: Supplementary file 1 [file ijms-25-11234-s001.zip]

Archive with 1 entries (1 files):
- ijms-3229440-supplementary.pdf
